# Supplementary material for: Immunomodulatory and pro-oncologic effects of ketamine and isoflurane anesthetics in a murine model
Source: PLoS One. 2023 Oct 10;18(10):e0292492. doi: 10.1371/journal.pone.0292492 (PMC10564181; doi:10.1371/journal.pone.0292492)
Supplement: S1 Data — (CSV) [file pone.0292492.s001.csv]

Expt	MouseModel	MouseNumber	Anesthetic	Day	TotalFlux
1	NSG	1	Ketamine	3	1.33E+06
1	NSG	2	Ketamine	3	1.23E+06
1	NSG	3	Ketamine	3	2.54E+05
1	NSG	4	Ketamine	3	2.57E+05
1	NSG	5	Ketamine	3	1.87E+05
1	NSG	6	Iso	3	7.40E+05
1	NSG	8	Iso	3	9.53E+05
1	NSG	9	Iso	3	1.46E+06
1	NSG	10	Iso	3	9.28E+05
1	NSG	11	Control	3	2.37E+05
1	NSG	12	Control	3	4.45E+05
1	NSG	13	Control	3	2.52E+05
1	NSG	14	Control	3	8.66E+05
1	NSG	15	Control	3	9.44E+05
1	NSG	1	Ketamine	10	4.83E+06
1	NSG	2	Ketamine	10	3.29E+06
1	NSG	3	Ketamine	10	5.33E+06
1	NSG	4	Ketamine	10	2.17E+07
1	NSG	5	Ketamine	10	4.61E+07
1	NSG	6	Iso	10	6.16E+06
1	NSG	8	Iso	10	4.63E+06
1	NSG	9	Iso	10	2.96E+07
1	NSG	10	Iso	10	6.58E+06
1	NSG	11	Control	10	2.00E+06
1	NSG	12	Control	10	1.16E+06
1	NSG	13	Control	10	1.50E+06
1	NSG	14	Control	10	1.19E+06
1	NSG	15	Control	10	2.38E+06
1	NSG	1	Ketamine	14	2.58E+08
1	NSG	2	Ketamine	14	3.00E+08
1	NSG	3	Ketamine	14	2.66E+08
1	NSG	4	Ketamine	14	2.95E+08
1	NSG	5	Ketamine	14	5.58E+07
1	NSG	6	Iso	14	5.20E+07
1	NSG	8	Iso	14	1.43E+08
1	NSG	9	Iso	14	2.66E+08
1	NSG	10	Iso	14	1.60E+08
1	NSG	11	Control	14	2.14E+08
1	NSG	12	Control	14	1.64E+08
1	NSG	13	Control	14	3.85E+08
1	NSG	14	Control	14	2.19E+08
1	NSG	15	Control	14	1.57E+08
1	C57BL/6	16	Ketamine	3	5.84E+04
1	C57BL/6	17	Ketamine	3	5.81E+04
1	C57BL/6	18	Ketamine	3	4.95E+04
1	C57BL/6	19	Ketamine	3	5.12E+04
1	C57BL/6	20	Ketamine	3	5.20E+04
1	C57BL/6	21	Iso	3	9.90E+04
1	C57BL/6	22	Iso	3	1.21E+05
1	C57BL/6	23	Iso	3	1.10E+05
1	C57BL/6	24	Iso	3	1.38E+05
1	C57BL/6	25	Iso	3	1.45E+05
1	C57BL/6	26	Control	3	1.35E+05
1	C57BL/6	27	Control	3	1.08E+05
1	C57BL/6	28	Control	3	7.03E+04
1	C57BL/6	29	Control	3	8.91E+04
1	C57BL/6	30	Control	3	1.06E+05
1	C57BL/6	16	Ketamine	10	4.60E+05
1	C57BL/6	17	Ketamine	10	2.71E+06
1	C57BL/6	18	Ketamine	10	8.77E+05
1	C57BL/6	19	Ketamine	10	3.42E+05
1	C57BL/6	20	Ketamine	10	2.72E+05
1	C57BL/6	21	Iso	10	1.42E+05
1	C57BL/6	22	Iso	10	5.55E+05
1	C57BL/6	23	Iso	10	1.36E+06
1	C57BL/6	24	Iso	10	4.93E+05
1	C57BL/6	25	Iso	10	3.50E+05
1	C57BL/6	26	Control	10	1.19E+05
1	C57BL/6	27	Control	10	1.37E+05
1	C57BL/6	28	Control	10	1.31E+05
1	C57BL/6	29	Control	10	1.12E+05
1	C57BL/6	30	Control	10	6.39E+05
1	C57BL/6	16	Ketamine	14	8.96E+05
1	C57BL/6	17	Ketamine	14	1.17E+07
1	C57BL/6	18	Ketamine	14	5.82E+06
1	C57BL/6	19	Ketamine	14	4.89E+05
1	C57BL/6	20	Ketamine	14	3.85E+06
1	C57BL/6	21	Iso	14	5.38E+05
1	C57BL/6	22	Iso	14	1.02E+06
1	C57BL/6	23	Iso	14	7.02E+06
1	C57BL/6	24	Iso	14	2.82E+05
1	C57BL/6	25	Iso	14	7.33E+05
1	C57BL/6	26	Control	14	9.94E+04
1	C57BL/6	27	Control	14	9.39E+04
1	C57BL/6	28	Control	14	1.14E+05
1	C57BL/6	29	Control	14	9.97E+04
1	C57BL/6	30	Control	14	9.96E+05
2	NSG	31	Ketamine	3	2.83E+06
2	NSG	32	Ketamine	3	4.24E+06
2	NSG	33	Ketamine	3	2.51E+06
2	NSG	34	Ketamine	3	3.25E+06
2	NSG	35	Ketamine	3	4.68E+06
2	NSG	36	Iso	3	1.56E+06
2	NSG	37	Iso	3	2.37E+05
2	NSG	38	Iso	3	2.48E+06
2	NSG	39	Iso	3	7.17E+05
2	NSG	40	Control	3	4.92E+06
2	NSG	41	Control	3	3.83E+06
2	NSG	42	Control	3	3.74E+06
2	NSG	43	Control	3	2.56E+06
2	NSG	44	Control	3	3.29E+06
2	NSG	31	Ketamine	10	3.55E+08
2	NSG	32	Ketamine	10	3.88E+08
2	NSG	33	Ketamine	10	3.85E+08
2	NSG	34	Ketamine	10	1.54E+07
2	NSG	35	Ketamine	10	3.53E+08
2	NSG	36	Iso	10	7.54E+06
2	NSG	37	Iso	10	5.92E+06
2	NSG	38	Iso	10	7.16E+06
2	NSG	39	Iso	10	6.68E+07
2	NSG	40	Control	10	1.42E+08
2	NSG	41	Control	10	1.20E+07
2	NSG	42	Control	10	1.38E+07
2	NSG	43	Control	10	1.09E+09
2	NSG	44	Control	10	3.07E+08
2	NSG	31	Ketamine	14	1.17E+07
2	NSG	32	Ketamine	14	9.90E+08
2	NSG	33	Ketamine	14	5.36E+08
2	NSG	34	Ketamine	14	4.52E+08
2	NSG	35	Ketamine	14	4.85E+08
2	NSG	36	Iso	14	3.98E+08
2	NSG	37	Iso	14	3.48E+08
2	NSG	38	Iso	14	4.10E+08
2	NSG	39	Iso	14	2.95E+08
2	NSG	40	Control	14	4.03E+08
2	NSG	41	Control	14	5.43E+08
2	NSG	42	Control	14	3.50E+08
2	NSG	43	Control	14	3.90E+08
2	NSG	44	Control	14	4.62E+08
2	C57BL/6	45	Ketamine	3	6.97E+05
2	C57BL/6	46	Ketamine	3	6.06E+05
2	C57BL/6	47	Ketamine	3	1.87E+05
2	C57BL/6	48	Ketamine	3	1.41E+05
2	C57BL/6	49	Iso	3	1.32E+05
2	C57BL/6	50	Iso	3	1.33E+05
2	C57BL/6	51	Iso	3	2.71E+05
2	C57BL/6	52	Iso	3	2.97E+05
2	C57BL/6	53	Iso	3	1.27E+05
2	C57BL/6	54	Control	3	3.15E+05
2	C57BL/6	55	Control	3	1.41E+05
2	C57BL/6	56	Control	3	8.96E+04
2	C57BL/6	57	Control	3	4.99E+05
2	C57BL/6	58	Control	3	2.09E+05
2	C57BL/6	45	Ketamine	10	2.76E+07
2	C57BL/6	46	Ketamine	10	6.71E+07
2	C57BL/6	47	Ketamine	10	2.73E+06
2	C57BL/6	48	Ketamine	10	1.01E+08
2	C57BL/6	49	Iso	10	8.14E+05
2	C57BL/6	50	Iso	10	3.96E+06
2	C57BL/6	51	Iso	10	1.38E+07
2	C57BL/6	52	Iso	10	9.34E+06
2	C57BL/6	53	Iso	10	9.66E+06
2	C57BL/6	54	Control	10	1.57E+07
2	C57BL/6	55	Control	10	1.99E+06
2	C57BL/6	56	Control	10	3.52E+06
2	C57BL/6	57	Control	10	1.26E+07
2	C57BL/6	58	Control	10	3.10E+06
2	C57BL/6	45	Ketamine	14	1.67E+07
2	C57BL/6	46	Ketamine	14	4.41E+07
2	C57BL/6	47	Ketamine	14	3.02E+07
2	C57BL/6	48	Ketamine	14	4.92E+07
2	C57BL/6	49	Iso	14	1.42E+05
2	C57BL/6	50	Iso	14	5.45E+06
2	C57BL/6	51	Iso	14	2.03E+07
2	C57BL/6	52	Iso	14	8.76E+06
2	C57BL/6	53	Iso	14	1.31E+07
2	C57BL/6	54	Control	14	6.66E+05
2	C57BL/6	55	Control	14	8.08E+06
2	C57BL/6	56	Control	14	1.45E+07
2	C57BL/6	57	Control	14	7.63E+07
2	C57BL/6	58	Control	14	1.10E+07
4	NSG	59	Ketamine	3	3.19E+05
4	NSG	60	Ketamine	3	9.32E+05
4	NSG	61	Iso	3	4.45E+05
4	NSG	62	Iso	3	3.83E+05
4	NSG	63	Iso	3	8.34E+05
4	NSG	64	Iso	3	1.21E+06
4	NSG	65	Iso	3	8.18E+05
4	NSG	66	Control	3	3.13E+05
4	NSG	67	Control	3	2.20E+05
4	NSG	68	Control	3	3.64E+05
4	NSG	69	Control	3	1.31E+06
4	NSG	70	Control	3	5.16E+05
4	NSG	59	Ketamine	10	1.80E+07
4	NSG	60	Ketamine	10	3.07E+07
4	NSG	61	Iso	10	2.49E+07
4	NSG	62	Iso	10	3.86E+07
4	NSG	63	Iso	10	4.25E+07
4	NSG	64	Iso	10	5.20E+07
4	NSG	65	Iso	10	5.90E+07
4	NSG	66	Control	10	4.55E+07
4	NSG	67	Control	10	3.81E+07
4	NSG	68	Control	10	6.98E+05
4	NSG	69	Control	10	4.39E+06
4	NSG	70	Control	10	2.00E+07
4	NSG	59	Ketamine	14	1.88E+08
4	NSG	60	Ketamine	14	3.16E+08
4	NSG	61	Iso	14	1.05E+08
4	NSG	62	Iso	14	6.27E+07
4	NSG	63	Iso	14	1.58E+08
4	NSG	64	Iso	14	1.42E+08
4	NSG	65	Iso	14	1.46E+08
4	NSG	66	Control	14
4	NSG	67	Control	14	2.86E+08
4	NSG	68	Control	14	2.04E+08
4	NSG	69	Control	14	2.69E+08
4	NSG	70	Control	14	2.76E+08
4	C57BL/6	71	Ketamine	3	2.12E+05
4	C57BL/6	72	Ketamine	3	2.96E+05
4	C57BL/6	73	Ketamine	3	1.75E+05
4	C57BL/6	74	Ketamine	3	1.86E+05
4	C57BL/6	75	Iso	3	1.54E+05
4	C57BL/6	76	Iso	3	2.09E+05
4	C57BL/6	77	Iso	3	1.59E+05
4	C57BL/6	78	Iso	3	1.26E+05
4	C57BL/6	79	Control	3	1.84E+05
4	C57BL/6	80	Control	3	1.54E+05
4	C57BL/6	81	Control	3	1.28E+05
4	C57BL/6	82	Control	3	1.53E+05
4	C57BL/6	71	Ketamine	10	5.72E+05
4	C57BL/6	72	Ketamine	10	1.64E+05
4	C57BL/6	73	Ketamine	10	5.14E+04
4	C57BL/6	74	Ketamine	10	4.48E+05
4	C57BL/6	75	Iso	10	3.52E+05
4	C57BL/6	76	Iso	10	3.62E+05
4	C57BL/6	77	Iso	10	1.73E+05
4	C57BL/6	78	Iso	10	1.82E+05
4	C57BL/6	79	Control	10	4.29E+05
4	C57BL/6	80	Control	10	4.05E+05
4	C57BL/6	81	Control	10	1.02E+05
4	C57BL/6	82	Control	10	4.11E+05
4	C57BL/6	71	Ketamine	14	1.67E+06
4	C57BL/6	72	Ketamine	14	1.26E+05
4	C57BL/6	73	Ketamine	14	1.09E+07
4	C57BL/6	74	Ketamine	14	3.01E+06
4	C57BL/6	75	Iso	14	2.43E+06
4	C57BL/6	76	Iso	14	1.71E+07
4	C57BL/6	77	Iso	14	1.24E+05
4	C57BL/6	78	Iso	14	1.74E+05
4	C57BL/6	79	Control	14	3.46E+06
4	C57BL/6	80	Control	14	2.10E+05
4	C57BL/6	81	Control	14	1.83E+05
4	C57BL/6	82	Control	14	1.83E+06
