# Supplementary material for: Immunomodulatory and pro-oncologic effects of ketamine and isoflurane anesthetics in a murine model
Source: PLoS One. 2023 Oct 10;18(10):e0292492. doi: 10.1371/journal.pone.0292492 (PMC10564181; doi:10.1371/journal.pone.0292492)
Supplement: S2 Data — (CSV) [file pone.0292492.s002.csv]

Expt	MouseStrain	MouseNumber	Anesthetic	Organ	TotalFlux
one	NSG	1	ketamine	lung	6.76E+08
one	NSG	2	ketamine	lung	9.83E+08
one	NSG	3	ketamine	lung	4.66E+08
one	NSG	4	ketamine	lung	3.19E+08
one	NSG	5	ketamine	lung	2.82E+08
one	NSG	6	isoflurane	lung	1.54E+08
one	NSG	8	isoflurane	lung	1.46E+09
one	NSG	9	isoflurane	lung	5.66E+08
one	NSG	10	isoflurane	lung	6.46E+08
one	NSG	11	control	lung	5.48E+08
one	NSG	12	control	lung	2.45E+08
one	NSG	13	control	lung	8.48E+08
one	NSG	14	control	lung	7.34E+08
one	NSG	15	control	lung	1.61E+08
one	NSG	1	ketamine	liver	1.11E+08
one	NSG	2	ketamine	liver	3.38E+07
one	NSG	3	ketamine	liver	1.16E+08
one	NSG	4	ketamine	liver	1.03E+08
one	NSG	5	ketamine	liver	1.34E+07
one	NSG	6	isoflurane	liver	7.77E+06
one	NSG	8	isoflurane	liver	7.97E+07
one	NSG	9	isoflurane	liver	9.67E+07
one	NSG	10	isoflurane	liver	4.73E+07
one	NSG	11	control	liver	2.07E+07
one	NSG	12	control	liver	2.76E+07
one	NSG	13	control	liver	5.61E+07
one	NSG	14	control	liver	9.87E+07
one	NSG	15	control	liver	2.36E+07
one	C57BL/6	16	ketamine	lung	6.96E+06
one	C57BL/6	17	ketamine	lung	4.33E+07
one	C57BL/6	18	ketamine	lung	1.39E+07
one	C57BL/6	19	ketamine	lung	2.12E+05
one	C57BL/6	20	ketamine	lung	6.91E+06
one	C57BL/6	21	isoflurane	lung	1.74E+06
one	C57BL/6	22	isoflurane	lung	8.71E+06
one	C57BL/6	23	isoflurane	lung	2.45E+07
one	C57BL/6	24	isoflurane	lung	2.53E+05
one	C57BL/6	25	isoflurane	lung	3.23E+06
one	C57BL/6	26	control	lung	1.26E+05
one	C57BL/6	27	control	lung	2.85E+05
one	C57BL/6	28	control	lung	2.21E+05
one	C57BL/6	29	control	lung	1.23E+05
one	C57BL/6	30	control	lung	5.55E+06
one	C57BL/6	16	ketamine	liver	4.52E+05
one	C57BL/6	17	ketamine	liver	1.18E+07
one	C57BL/6	18	ketamine	liver	1.15E+06
one	C57BL/6	19	ketamine	liver	1.15E+05
one	C57BL/6	20	ketamine	liver	4.54E+05
one	C57BL/6	21	isoflurane	liver	2.95E+05
one	C57BL/6	22	isoflurane	liver	5.63E+05
one	C57BL/6	23	isoflurane	liver	6.64E+06
one	C57BL/6	24	isoflurane	liver	7.98E+04
one	C57BL/6	25	isoflurane	liver	3.77E+05
one	C57BL/6	26	control	liver	1.39E+05
one	C57BL/6	27	control	liver	8.70E+04
one	C57BL/6	28	control	liver	6.11E+04
one	C57BL/6	29	control	liver	7.54E+04
one	C57BL/6	30	control	liver	4.81E+05
two	NSG	31	ketamine	lung	6.78E+07
two	NSG	32	ketamine	lung	7.87E+08
two	NSG	33	ketamine	lung	7.77E+08
two	NSG	34	ketamine	lung	1.11E+09
two	NSG	35	ketamine	lung	1.13E+09
two	NSG	36	isoflurane	lung	1.60E+09
two	NSG	37	isoflurane	lung	9.46E+08
two	NSG	38	isoflurane	lung	1.44E+09
two	NSG	39	isoflurane	lung	1.42E+09
two	NSG	40	control	lung	1.74E+09
two	NSG	41	control	lung	1.61E+09
two	NSG	42	control	lung	2.28E+09
two	NSG	43	control	lung	2.10E+09
two	NSG	44	control	lung	1.27E+09
two	NSG	31	ketamine	liver	4.03E+06
two	NSG	32	ketamine	liver	1.49E+08
two	NSG	33	ketamine	liver	1.65E+08
two	NSG	34	ketamine	liver	1.41E+08
two	NSG	35	ketamine	liver	7.86E+07
two	NSG	36	isoflurane	liver	1.81E+08
two	NSG	37	isoflurane	liver	4.41E+07
two	NSG	38	isoflurane	liver	8.73E+07
two	NSG	39	isoflurane	liver	8.86E+07
two	NSG	40	control	liver	5.49E+07
two	NSG	41	control	liver	5.43E+07
two	NSG	42	control	liver	6.10E+07
two	NSG	43	control	liver	7.07E+07
two	NSG	44	control	liver	5.31E+07
two	C57BL/6	45	ketamine	lung	3.28E+08
two	C57BL/6	46	ketamine	lung	6.17E+08
two	C57BL/6	47	ketamine	lung	7.10E+08
two	C57BL/6	48	ketamine	lung	6.16E+08
two	C57BL/6	49	isoflurane	lung	6.51E+07
two	C57BL/6	50	isoflurane	lung	4.09E+07
two	C57BL/6	51	isoflurane	lung	3.58E+08
two	C57BL/6	52	isoflurane	lung	7.93E+07
two	C57BL/6	53	isoflurane	lung	7.12E+07
two	C57BL/6	54	control	lung	1.43E+08
two	C57BL/6	55	control	lung	1.88E+08
two	C57BL/6	56	control	lung	2.00E+08
two	C57BL/6	57	control	lung	7.09E+08
two	C57BL/6	58	control	lung	1.44E+08
two	C57BL/6	45	ketamine	liver	1.82E+06
two	C57BL/6	46	ketamine	liver	1.96E+06
two	C57BL/6	47	ketamine	liver	3.73E+06
two	C57BL/6	48	ketamine	liver	1.25E+07
two	C57BL/6	49	isoflurane	liver	7.77E+05
two	C57BL/6	50	isoflurane	liver	9.39E+05
two	C57BL/6	51	isoflurane	liver	4.17E+06
two	C57BL/6	52	isoflurane	liver	1.08E+06
two	C57BL/6	53	isoflurane	liver	5.37E+05
two	C57BL/6	54	control	liver	4.74E+06
two	C57BL/6	55	control	liver	1.03E+06
two	C57BL/6	56	control	liver	2.22E+06
two	C57BL/6	57	control	liver	5.29E+06
two	C57BL/6	58	control	liver	7.69E+05
three	NSG	59	ketamine	lung	1.78E+08
three	NSG	60	ketamine	lung	9.13E+08
three	NSG	61	isoflurane	lung	1.17E+09
three	NSG	62	isoflurane	lung	1.10E+09
three	NSG	63	isoflurane	lung	9.91E+08
three	NSG	64	isoflurane	lung	8.36E+08
three	NSG	65	isoflurane	lung	4.57E+08
three	NSG	66	control	lung	8.47E+08
three	NSG	67	control	lung	3.38E+08
three	NSG	68	control	lung	1.36E+09
three	NSG	69	control	lung	8.08E+08
three	NSG	59	ketamine	liver	8.60E+07
three	NSG	60	ketamine	liver	9.15E+07
three	NSG	61	isoflurane	liver	5.78E+07
three	NSG	62	isoflurane	liver	1.96E+08
three	NSG	63	isoflurane	liver	9.30E+07
three	NSG	64	isoflurane	liver	2.09E+08
three	NSG	65	isoflurane	liver	7.06E+07
three	NSG	66	control	liver	1.23E+08
three	NSG	67	control	liver	6.70E+07
three	NSG	68	control	liver	2.16E+08
three	NSG	69	control	liver	9.44E+07
three	C57BL/6	70	ketamine	lung	7.43E+04
three	C57BL/6	71	ketamine	lung	5.59E+05
three	C57BL/6	72	ketamine	lung	1.51E+07
three	C57BL/6	73	ketamine	lung	2.58E+06
three	C57BL/6	74	isoflurane	lung	8.34E+06
three	C57BL/6	75	isoflurane	lung	4.49E+07
three	C57BL/6	76	isoflurane	lung	5.06E+05
three	C57BL/6	77	isoflurane	lung	6.65E+06
three	C57BL/6	78	control	lung	1.32E+07
three	C57BL/6	79	control	lung	1.05E+07
three	C57BL/6	80	control	lung	5.71E+05
three	C57BL/6	81	control	lung	7.37E+06
three	C57BL/6	70	ketamine	liver	1.49E+03
three	C57BL/6	71	ketamine	liver	1.00E-02
three	C57BL/6	72	ketamine	liver	9.92E+05
three	C57BL/6	73	ketamine	liver	1.26E+05
three	C57BL/6	74	isoflurane	liver	1.15E+05
three	C57BL/6	75	isoflurane	liver	3.54E+05
three	C57BL/6	76	isoflurane	liver	1.00E-02
three	C57BL/6	77	isoflurane	liver	1.00E-02
three	C57BL/6	78	control	liver	5.14E+05
three	C57BL/6	79	control	liver	3.06E+05
three	C57BL/6	80	control	liver	1.00E-02
three	C57BL/6	81	control	liver	1.24E+05
